# Supplementary material for: Exosome Augmentation Technologies for Drug Delivery and Disease Treatment: A Review
Source: Biomater Res. 2026 Feb 19;30:0318. doi: 10.34133/bmr.0318 (PMC12917129; doi:10.34133/bmr.0318)
Supplement: Supplementary 1 — Figs. S1 to S3 Table S1 [file bmr.0318.f1.zip]

Archive with 5 entries (5 files):
- bmr.0318.f1.docx
- support-Figure.1.png
- support-Figure.2.png
- support-Figure.3.png
- table S1.docx
